# Supplementary material for: Exploring the impact of active learning strategies on learning outcomes and educational experiences in undergraduate nursing education: a qualitative descriptive study
Source: BMC Med Educ. 2026 May 23;26:1170. doi: 10.1186/s12909-026-09512-0 (PMC13377703; doi:10.1186/s12909-026-09512-0)
Supplement: Supplementary file 1 — Supplementary Material 1. [file 12909_2026_9512_MOESM1_ESM.zip]

Archive with 5 entries (5 files):
- AAUP-IRB-R Participant Information Sheet-English Version.docx
- COREQ reporting guidelines.docx
- Focus Group Interview Guide 1 Undergraduate Nursing Students Appendix A.docx
- Focus Group Interview Guide 2 educators Appendix B.docx
- R-2025 A 97 N (2).pdf
